# Supplementary material for: Embodied Learning Through Immersive Virtual Reality: Theoretical Perspectives for Art and Design Education
Source: Behav Sci (Basel). 2025 Jul 7;15(7):917. doi: 10.3390/bs15070917 (PMC12292545; doi:10.3390/bs15070917)
Supplement: Supplementary file 1 [file behavsci-15-00917-s001.zip]

Archive with 1 entries (1 files):
- behavsci-3686821-supplementary.pdf
